# Supplementary material for: Elucidating acquired PARP inhibitor resistance in advanced prostate cancer
Source: Cancer Cell. Author manuscript; Available in PMC 2025 Aug 14. (PMC7618010; doi:10.1016/j.ccell.2024.10.015)
Supplement: Supplementary Items [file EMS207307-supplement-Supplementary_Items.zip]

Archive with 1 entries (1 files):
- 1-s2.0-S1535610824004033-mmc1.pdf
